# Supplementary material for: Toll and IMD Immune Pathways Are Important Antifungal Defense Components in a Pupal Parasitoid, Pteromalus puparum
Source: Int J Mol Sci. 2023 Sep 14;24(18):14088. doi: 10.3390/ijms241814088 (PMC10531655; doi:10.3390/ijms241814088)
Supplement: Supplementary file 1 [file ijms-24-14088-s001.zip]

Archive with 1 entries (1 files):
- ijms-2571742-supplementary.pdf
